# Supplementary material for: Changes in the Volatile Flavor Substances, the Non-Volatile Components, and the Antioxidant Activity of Poria cocos during Different Drying Processes
Source: Molecules. 2024 Oct 9;29(19):4777. doi: 10.3390/molecules29194777 (PMC11478257; doi:10.3390/molecules29194777)
Supplement: Supplementary file 1 [file molecules-29-04777-s001.zip]

Archive with 1 entries (1 files):
- molecules-3221032-supplementary.pdf
